# Supplementary material for: Effectiveness of Chemical Sanitizers against Salmonella Typhimurium in Nutrient Film Technique (NFT) Hydroponic Systems: Implications for Food Safety, Crop Quality, and Nutrient Content in Leafy Greens
Source: Foods. 2024 Jun 19;13(12):1929. doi: 10.3390/foods13121929 (PMC11203249; doi:10.3390/foods13121929)
Supplement: Supplementary file 1 [file foods-13-01929-s001.zip]

Archive with 1 entries (1 files):
- foods-3036995-supplementary.pdf
